# Supplementary material for: Shortening of the Burnout Assessment Tool (BAT)—from 23 to 12 items using content and Rasch analysis
Source: BMC Public Health. 2022 Mar 22;22:560. doi: 10.1186/s12889-022-12946-y (PMC8939057; doi:10.1186/s12889-022-12946-y)
Supplement: Supplementary file 3 — Additional file 3. [file 12889_2022_12946_MOESM3_ESM.xlsx]

## Sheet: Contents
Appendix 3
Analysis of variance of residuals for test of DIF between age, gender and country as well as class interval
fit based on data from representative sample of working population in NL and FL
NL=the Netherlands, FL=Flanders (Belgium)
Subsample 1 n=800
		BAT19
		BAT15a
		BAT15b
		BAT14
		BAT13
		BAT12
		BAT12testlets
Subsample 2 n=800
		BAT19_2
		BAT15_2
		BAT14_2
		BAT13_2
		BAT12_2
		BAT12testlets_2

## Sheet: BAT19
Appendix 3
Analysis of variance of residuals for test of DIF between age, gender and country as well as class interval
fit based on data from representative sample of working population in NL and FL, subsample 1 n=800.
Analysis name BAT19 containing 19 items. Bonferroni adjuested significance level: 0.000175
DIF AGE
	Cl		Age		Age-by-CI
Item	F-value	p-value	F-value	p-value	F-value	p-value
EX1	0.86756	0.554034	0.04706	0.828297	1.06919	0.383315
EX2	2.93111	0.00201	0.00315	0.955237	1.16014	0.317766
EX3	0.98056	0.454596	4.39934	0.036284	0.48841	0.882919
EX4	0.93702	0.491939	0.42021	0.517021	0.8686	0.553081
EX5	1.36006	0.202381	11.50498	0.000717	1.46597	0.156388
EX6	1.73256	0.077988	0.17746	0.673702	0.88787	0.53561
EX7	3.186	0.000863	5.30832	0.021494	0.25987	0.984741
MD1	2.8215	0.002866	1.03803	0.308612	0.19238	0.994971
MD3	3.01535	0.00153	1.45346	0.228352	1.65781	0.095366
MD4	0.22824	0.990467	0.04855	0.825685	0.85328	0.567091
MD5	0.44721	0.909233	0.80987	0.368451	0.69077	0.717697
CI1	1.97986	0.038918	8.18758	0.004342	2.02699	0.03395
CI3	2.11694	0.026046	2.92849	0.087432	1.56064	0.123023
CI4	0.8065	0.610354	9.83435	0.001769	1.58987	0.114055
CI5	1.12631	0.341206	0.84657	0.357827	2.41235	0.01059
EI1	2.21531	0.019409	1.05069	0.305673	1.46596	0.156399
EI2	1.47485	0.152964	1.30017	0.254545	1.20946	0.285629
EI3	1.70528	0.083969	2.97951	0.08473	0.94875	0.481741
EI5	1.42034	0.175008	2.97704	0.084866	0.96127	0.470964
DIF GENDER
	Cl		Gender		Gender-by-CI
Item	F-value	p-value	F-value	p-value	F-value	p-value
EX1	0.87444	0.547765	2.9505	0.086269	1.41148	0.17883
EX2	2.95855	0.001846	1.14118	0.28574	1.81958	0.061353
EX3	0.9943	0.443104	8.16105	0.004407	1.24473	0.264154
EX4	0.94659	0.483604	10.80163	0.001069	0.56997	0.822285
EX5	1.35116	0.206696	4.82337	0.028396	1.64846	0.097763
EX6	1.72666	0.079238	0.296	0.586567	0.58969	0.806199
EX7	3.2148	0.000788	8.55058	0.003576	0.6555	0.749502
MD1	2.92419	0.002041	11.30112	0.000812	2.07613	0.029383
MD3	3.02862	0.001468	7.06138	0.008046	1.40704	0.18078
MD4	0.23892	0.98873	33.55153	0.000005	1.04274	0.403866
MD5	0.45988	0.901488	12.55279	0.000424	1.7524	0.073871
CI1	1.93707	0.044018	0.28235	0.595327	1.05277	0.395995
CI3	2.10201	0.027231	0.55658	0.455873	1.2272	0.274676
CI4	0.78604	0.629418	1.79024	0.181301	0.31489	0.970236
CI5	1.12506	0.342088	0.06172	0.803853	2.4052	0.010844
EI1	2.20967	0.019722	2.52387	0.112572	1.08739	0.369561
EI2	1.47976	0.151098	0.35087	0.553794	1.59454	0.112671
EI3	1.70249	0.084598	0.00005	0.994685	1.1424	0.329921
EI5	1.42321	0.173796	2.4503	0.117927	1.18963	0.298259
DIF COUNTRY
	Cl		Country		Country-by-CI
Item	F-value	p-value	F-value	p-value	F-value	p-value
EX1	0.87212	0.549881	1.42238	0.23339	1.35706	0.20382
EX2	2.93361	0.001995	3.58158	0.058809	0.83405	0.584804
EX3	0.97993	0.455119	0.18049	0.671065	0.90348	0.521579
EX4	0.94431	0.485591	0.12455	0.72427	1.55243	0.125653
EX5	1.3223	0.221208	0.23492	0.628035	0.34346	0.96023
EX6	1.74475	0.075427	1.10014	0.294585	1.37425	0.19565
EX7	3.16199	0.000936	0.15131	0.697387	0.20243	0.993903
MD1	2.86128	0.002518	0.00925	0.923462	1.47819	0.151698
MD3	3.01261	0.001525	11.78467	0.000623	0.43293	0.917585
MD4	0.23032	0.990144	1.79532	0.18069	1.42015	0.175102
MD5	0.44816	0.908665	0.02489	0.874627	0.95513	0.476232
CI1	1.97169	0.039845	8.15724	0.004418	1.67642	0.090737
CI3	2.1567	0.023143	20.73563	0.000025	1.17221	0.309672
CI4	0.80049	0.615948	5.19126	0.022983	1.46854	0.155388
CI5	1.11027	0.352708	1.06089	0.303357	1.17388	0.308575
EI1	2.2206	0.019093	8.15551	0.004408	0.87796	0.544574
EI2	1.48521	0.14906	2.80402	0.094444	1.63311	0.101823
EI3	1.71285	0.082263	9.05803	0.002709	0.64635	0.757623
EI5	1.41098	0.179058	0.05824	0.809395	0.73173	0.679997

## Sheet: BAT15a
Appendix 3
Analysis of variance of residuals for test of DIF between age, gender and country as well as class interval
fit based on data from representative sample of working population in NL and FL, subsample 1 n=800.
Analysis name BAT15a containing 15 items. Bonferroni adjuested significance level: 0.000222
DIF AGE
	Cl		Age		Age-by-CI
Item	F-value	p-value	F-value	p-value	F-value	p-value
EX1	0.86886	0.552859	0.10721	0.74346	1.28999	0.238416
EX2	2.31494	0.014337	0.01692	0.896575	1.00789	0.431916
EX3	1.1037	0.357524	4.90071	0.027168	0.22529	0.990911
EX4	1.42356	0.173684	0.56023	0.454414	1.19861	0.292528
EX5	1.76985	0.070443	11.05134	0.00093	1.39155	0.187714
EX6	1.78344	0.067866	0.39469	0.530038	1.41277	0.178307
MD1	2.04996	0.031773	0.79639	0.37247	0.27404	0.981577
MD3	2.88447	0.002335	1.02121	0.312564	1.30405	0.230822
MD5	0.9943	0.443118	1.14614	0.284725	0.7957	0.620408
CI1	1.1685	0.312179	6.65074	0.010118	1.04596	0.401358
CI4	0.88374	0.539339	8.2223	0.00425	0.83188	0.586814
CI5	1.79068	0.066518	0.38153	0.536983	1.81743	0.061763
EI1	1.10615	0.355737	1.70477	0.192068	1.88214	0.051513
EI2	0.96026	0.471843	2.01477	0.15619	1.40701	0.180829
EI5	1.91448	0.046997	3.86135	0.04979	1.24816	0.262169
DIF GENDER
	Cl		Gender		Gender-by-CI
Item	F-value	p-value	F-value	p-value	F-value	p-value
EX1	0.86829	0.553374	2.7524	0.097533	0.94231	0.487339
EX2	2.35076	0.012857	1.47451	0.225039	2.12192	0.025687
EX3	1.1271	0.340672	7.71283	0.005625	1.65597	0.095868
EX4	1.42597	0.17266	10.16659	0.001478	0.27103	0.98228
EX5	1.76306	0.071782	4.47473	0.034727	1.7996	0.064888
EX6	1.77783	0.068925	0.60225	0.437977	1.12931	0.339105
MD1	2.13042	0.025059	13.087	0.000304	2.11941	0.02587
MD3	2.90038	0.002216	8.04244	0.004708	0.981	0.454236
MD5	1.01979	0.422226	13.63451	0.000252	1.51904	0.136896
CI1	1.16168	0.316751	0.17869	0.672623	1.27926	0.244345
CI4	0.87059	0.551276	2.07381	0.150274	0.27754	0.980736
CI5	1.79331	0.066045	0.02129	0.884063	1.97999	0.038932
EI1	1.09522	0.363759	2.41883	0.120304	0.97805	0.456721
EI2	0.95986	0.472192	0.45478	0.500277	1.54587	0.127829
EI5	1.89121	0.050205	1.93691	0.164437	0.45186	0.906418
DIF COUNTRY
	Cl		Country		Country-by-CI
Item	F-value	p-value	F-value	p-value	F-value	p-value
EX1	0.87135	0.550587	0.57177	0.449788	1.4758	0.152644
EX2	2.33794	0.013365	2.2656	0.132704	1.57733	0.117866
EX3	1.10763	0.354654	0.00082	0.977022	1.06235	0.388602
EX4	1.4279	0.171847	0.01659	0.897511	1.51114	0.139662
EX5	1.73763	0.076948	0.84908	0.357115	0.99481	0.442699
EX6	1.79414	0.065888	0.46627	0.49493	1.90227	0.048649
MD1	2.07304	0.029678	0.13419	0.714223	1.26888	0.250184
MD3	2.89397	0.002287	9.42618	0.002223	0.6429	0.760652
MD5	1.00357	0.435462	0.068	0.794362	1.68263	0.089274
CI1	1.19476	0.294987	10.85885	0.001034	2.44838	0.009479
CI4	0.89568	0.528583	7.57525	0.006056	2.02784	0.033876
CI5	1.79021	0.066602	1.90609	0.16781	1.62631	0.103704
EI1	1.09825	0.361522	6.51307	0.010909	0.75168	0.661443
EI2	0.95791	0.473857	1.81753	0.178026	1.22637	0.275218
EI5	1.91353	0.047115	0.45632	0.499564	1.58524	0.115474

## Sheet: BAT15b
Appendix 3
Analysis of variance of residuals for test of DIF between age, gender and country as well as class interval
fit based on data from representative sample of working population in NL and FL, subsample 1 n=800.
Analysis name BAT15b containing 15 items. Bonferroni adjuested significance level: 0.000222
DIF AGE
	Cl		Age		Age-by-CI
Item	F-value	p-value	F-value	p-value	F-value	p-value
EX1	0.51802	0.862109	0.08919	0.765283	1.11015	0.352819
EX2	3.1689	0.000918	0.00999	0.920363	1.05852	0.391548
EX3	1.47988	0.15109	4.96765	0.026129	0.5984	0.798935
EX4	1.1094	0.353365	0.58058	0.446332	1.07218	0.381058
EX5	2.30331	0.014866	11.5908	0.000689	1.21199	0.284082
EX6	1.51089	0.139742	0.34102	0.559417	0.4206	0.924461
MD1	2.134	0.024786	0.89491	0.344456	0.45132	0.906748
MD3	2.51769	0.007617	1.24306	0.265243	1.46482	0.156862
MD5	0.50298	0.872868	1.01132	0.314909	0.42082	0.92434
CI1	1.17341	0.308905	6.92827	0.008675	1.44363	0.165328
CI4	0.66023	0.745282	8.54567	0.003568	0.84846	0.57153
CI5	1.98112	0.038808	0.47694	0.490027	1.85355	0.055832
EI1	1.55523	0.124794	1.66893	0.196799	1.29179	0.237428
EI2	1.34626	0.209136	1.92375	0.165867	1.06104	0.389603
EI3	2.92521	0.002041	3.95744	0.047041	1.125	0.342159
DIF GENDER
	Cl		Gender		Gender-by-CI
Item	F-value	p-value	F-value	p-value	F-value	p-value
EX1	0.52352	0.858087	3.19737	0.074173	1.64443	0.098837
EX2	3.2346	0.000744	1.22017	0.269688	2.6415	0.005162
EX3	1.48894	0.147687	8.31679	0.004048	0.73393	0.677952
EX4	1.11467	0.349549	10.88951	0.001015	0.32084	0.968289
EX5	2.28506	0.01571	4.99004	0.025778	1.27762	0.245242
EX6	1.52001	0.136552	0.41415	0.52008	0.90864	0.516981
MD1	2.20586	0.019967	12.33194	0.000481	1.95271	0.042113
MD3	2.52724	0.007413	7.48299	0.006375	1.08793	0.369176
MD5	0.52066	0.860186	13.23861	0.000296	1.95608	0.041706
CI1	1.16055	0.31751	0.29084	0.589847	1.2603	0.255086
CI4	0.65556	0.749445	1.77089	0.183681	1.01039	0.429868
CI5	1.98953	0.037874	0.0711	0.789787	2.25398	0.017273
EI1	1.55371	0.125267	2.68326	0.101824	1.09781	0.361848
EI2	1.35268	0.205975	0.31824	0.572845	1.63601	0.101073
EI3	2.9068	0.002189	0.00018	0.989435	1.04015	0.405924
DIF COUNTRY
	Cl		Country		Country-by-CI
Item	F-value	p-value	F-value	p-value	F-value	p-value
EX1	0.522	0.859205	1.03838	0.308533	1.64108	0.099722
EX2	3.15473	0.000944	3.16851	0.075492	0.33733	0.962522
EX3	1.48065	0.150791	0.06523	0.798468	1.18607	0.300591
EX4	1.10554	0.356167	0.01158	0.914328	0.84721	0.572671
EX5	2.23963	0.018038	0.45108	0.502038	0.11955	0.999229
EX6	1.52912	0.133419	0.84861	0.357249	1.35635	0.204204
MD1	2.15619	0.023195	0.01256	0.910844	1.40534	0.181558
MD3	2.53938	0.007125	11.25187	0.000837	1.07105	0.381919
MD5	0.51164	0.866721	0.00022	0.988187	1.9507	0.042358
CI1	1.17208	0.309792	9.16719	0.002546	1.09916	0.360849
CI4	0.66342	0.742422	6.24888	0.012648	1.50809	0.140731
CI5	1.97853	0.03909	1.49527	0.22178	1.63127	0.102349
EI1	1.56541	0.121549	6.85492	0.009037	1.26047	0.254982
EI2	1.34586	0.209334	2.24128	0.1348	1.00106	0.43752
EI3	2.91769	0.002096	10.07864	0.001555	0.23043	0.990124

## Sheet: BAT14
Appendix 3
Analysis of variance of residuals for test of DIF between age, gender and country as well as class interval
fit based on data from representative sample of working population in NL and FL, subsample 1 n=800.
Analysis name BAT14 containing 14 items. Bonferroni adjuested significance level: 0.000238
DIF AGE
	Cl		Age		Age-by-CI
Item	F-value	p-value	F-value	p-value	F-value	p-value
EX1	0.89833	0.526208	0.09744	0.75501	1.19359	0.295743
EX3	1.32379	0.220473	4.98311	0.025886	0.41184	0.929156
EX4	1.17583	0.307315	0.56274	0.453397	1.52369	0.135286
EX5	1.47864	0.151568	10.78079	0.00108	1.72797	0.07899
EX6	1.98573	0.038301	0.34386	0.557806	1.68075	0.08974
MD1	2.27623	0.016154	0.80975	0.368482	0.69355	0.715153
MD3	2.77681	0.003333	0.9371	0.333344	1.18692	0.300052
MD5	0.76635	0.647779	1.10874	0.292704	1.03165	0.41269
CI1	1.59483	0.112627	6.88169	0.008889	1.53152	0.132614
CI4	1.3541	0.205293	8.62571	0.003427	1.59441	0.112756
CI5	1.13644	0.334097	0.43847	0.508062	2.04601	0.032139
EI1	1.34293	0.210799	1.60336	0.205836	1.84892	0.056564
EI2	1.0991	0.360901	1.88864	0.169767	1.70206	0.084745
EI5	1.53103	0.132783	3.63813	0.056867	1.3654	0.199866
DIF GENDER
	Cl		Gender		Gender-by-CI
Item	F-value	p-value	F-value	p-value	F-value	p-value
EX1	0.89445	0.52969	2.55128	0.11064	0.56434	0.826778
EX3	1.33843	0.213036	7.10607	0.007866	1.08599	0.370638
EX4	1.17161	0.310109	9.60691	0.002002	0.22123	0.991501
EX5	1.47483	0.153019	4.06983	0.044033	2.25654	0.017135
EX6	1.96613	0.040535	0.6881	0.407092	0.82264	0.595369
MD1	2.36163	0.01241	13.9518	0.000216	2.31428	0.01438
MD3	2.79732	0.003129	7.93929	0.004975	1.01914	0.422756
MD5	0.79006	0.625672	14.4698	0.000149	2.09894	0.02749
CI1	1.59315	0.113129	0.11456	0.735119	2.19512	0.020632
CI4	1.33911	0.212698	2.46648	0.116742	1.35	0.207302
CI5	1.12829	0.339833	0.00801	0.92863	1.49508	0.14545
EI1	1.33232	0.216117	2.22883	0.135888	1.12131	0.34479
EI2	1.09103	0.366876	0.5236	0.469549	1.24212	0.265733
EI5	1.51177	0.139449	1.69964	0.192735	0.53525	0.849345
DIF COUNTRY
	Cl		Country		Country-by-CI
Item	F-value	p-value	F-value	p-value	F-value	p-value
EX3	1.32994	0.217329	0.00965	0.921802	1.34686	0.208848
EX4	1.17076	0.310671	0.00174	0.966689	1.22912	0.273542
EX5	1.43731	0.167924	0.76784	0.381181	0.48515	0.885107
EX6	1.97839	0.039109	0.56332	0.453177	1.34918	0.207701
MD1	2.29269	0.01535	0.07519	0.784009	1.36892	0.198189
MD3	2.77946	0.003299	9.69781	0.001903	0.29252	0.976863
MD5	0.76729	0.646903	0.03482	0.852028	1.25243	0.259668
CI1	1.60149	0.110689	10.4943	0.001261	1.47902	0.151424
CI4	1.34803	0.208268	7.29874	0.007068	1.36554	0.199791
CI5	1.12874	0.33951	1.72665	0.189253	1.33745	0.213525
EI1	1.34344	0.210533	7.49372	0.006333	1.22624	0.275302
EI2	1.09309	0.365342	2.3317	0.127193	1.19783	0.293022
EI5	1.52353	0.135339	0.27646	0.599192	1.33192	0.216324

## Sheet: BAT13
Appendix 3
Analysis of variance of residuals for test of DIF between age, gender and country as well as class interval
fit based on data from representative sample of working population in NL and FL, subsample 1 n=800.
Analysis name BAT13 containing 13 items. Bonferroni adjuested significance level: 0.000256
DIF AGE
	Cl		Age		Age-by-CI
Item	F-value	p-value	F-value	p-value	F-value	p-value
EX1	0.89447	0.529673	0.00046	0.982563	0.93296	0.495498
EX3	1.92338	0.045816	3.68857	0.055182	0.29576	0.975965
EX4	1.16664	0.313439	0.20594	0.650106	1.78224	0.068094
EX6	1.16528	0.314351	0.11116	0.738917	0.71258	0.697694
MD1	2.53097	0.007326	1.30369	0.253907	1.02866	0.41509
MD3	2.6249	0.005433	1.45457	0.228182	2.09799	0.027584
MD5	1.0028	0.436106	0.5647	0.452615	1.62191	0.104924
CI1	1.90549	0.048221	8.79506	0.003117	1.34991	0.207354
CI4	1.48783	0.148133	10.72927	0.001095	0.83802	0.581145
CI5	0.92163	0.505475	1.02974	0.310561	2.98338	0.001686
EI1	1.07888	0.375988	0.9633	0.326677	1.87953	0.051895
EI2	1.22225	0.277747	1.13629	0.286797	1.35932	0.202786
EI5	1.20572	0.28804	2.50951	0.113596	1.12302	0.343587
DIF GENDER
	Cl		Gender		Gender-by-CI
Item	F-value	p-value	F-value	p-value	F-value	p-value
EX1	0.89574	0.528536	3.20391	0.073887	0.69328	0.715403
EX3	1.94821	0.042677	7.95195	0.004946	0.87678	0.545652
EX4	1.16673	0.313373	10.73391	0.001111	0.61913	0.781335
EX6	1.16314	0.315785	0.38482	0.535224	0.53251	0.851401
MD1	2.61747	0.005576	13.07242	0.000334	2.52942	0.007357
MD3	2.6299	0.005359	7.04093	0.008142	1.63577	0.101166
MD5	1.02772	0.415849	13.78002	0.000212	2.20837	0.019846
CI1	1.87894	0.051987	0.22022	0.639003	1.14195	0.330263
CI4	1.4868	0.14851	2.0641	0.151222	1.74338	0.075763
CI5	0.91222	0.5138	0.0465	0.829336	2.23431	0.018351
EI1	1.07167	0.381462	2.8376	0.092513	1.11648	0.348257
EI2	1.21315	0.283376	0.3556	0.55114	0.83147	0.587193
EI5	1.19952	0.291961	2.0731	0.15035	0.7481	0.664776
DIF COUNTRY
	Cl		Country		Country-by-CI
Item	F-value	p-value	F-value	p-value	F-value	p-value
EX1	0.89644	0.527903	0.54451	0.460802	1.05307	0.395797
EX3	1.9385	0.04389	0.00003	0.994742	1.34776	0.208418
EX4	1.15578	0.320772	0.00823	0.927627	1.03317	0.411478
EX6	1.17736	0.30632	0.47128	0.492618	1.51975	0.136655
MD1	2.51543	0.007698	0.14284	0.705569	0.65295	0.75176
MD3	2.62813	0.005381	9.32102	0.002351	1.32631	0.219187
MD5	0.99455	0.442924	0.09561	0.757256	0.99406	0.443325
CI1	1.92701	0.04535	11.25176	0.000837	2.01809	0.034875
CI4	1.48409	0.149523	7.8124	0.005331	0.95335	0.477778
CI5	0.90571	0.519606	2.01059	0.156633	1.42165	0.174506
EI1	1.06953	0.383099	7.53274	0.006225	0.43035	0.919042
EI2	1.21854	0.280032	2.49919	0.114345	0.95757	0.474156
EI5	1.19876	0.292436	0.32871	0.566581	0.88996	0.533724

## Sheet: BAT12
Appendix 3
Analysis of variance of residuals for test of DIF between age, gender and country as well as class interval
fit based on data from representative sample of working population in NL and FL, subsample 1 n=800.
Analysis name BAT12 containing 12 items. Bonferroni adjuested significance level: 0.000278
DIF AGE
	Cl		Age		Age-by-CI
Item	F-value	p-value	F-value	p-value	F-value	p-value
EX1	1.25059	0.260745	0.00018	0.989499	0.51644	0.863252
EX3	2.11857	0.025948	3.99865	0.045905	0.48151	0.887534
EX4	0.87588	0.546466	0.30614	0.580232	1.85998	0.054845
MD1	2.95478	0.001868	1.2051	0.272653	0.31628	0.969782
MD3	2.69547	0.004337	1.36839	0.242479	1.58529	0.115483
MD5	1.0911	0.366829	0.64867	0.42085	1.4298	0.171069
CI1	1.91457	0.047001	8.72441	0.003251	0.89588	0.528402
CI4	1.9078	0.047902	10.55105	0.00122	0.81053	0.606613
CI5	0.64216	0.761303	0.95107	0.329773	1.99529	0.03726
EI1	1.8437	0.0574	0.85452	0.355583	1.55111	0.126151
EI2	1.78152	0.068234	1.08404	0.298129	1.18514	0.301225
EI5	0.8109	0.60627	2.27016	0.13231	0.91587	0.510568
DIF GENDER
	Cl		Gender		Gender-by-CI
Item	F-value	p-value	F-value	p-value	F-value	p-value
EX1	1.26368	0.253165	3.22751	0.072829	1.00883	0.43115
EX3	2.1457	0.023948	7.7894	0.005405	1.10661	0.355406
EX4	0.87922	0.543434	10.70379	0.001105	1.02001	0.422063
MD1	3.06943	0.001267	12.97702	0.000353	2.15995	0.022945
MD3	2.71111	0.004122	7.44166	0.006511	1.38921	0.188799
MD5	1.12692	0.340808	13.97101	0.000184	2.65093	0.005013
CI1	1.88932	0.050479	0.18807	0.664658	0.75414	0.659156
CI4	1.91017	0.047586	2.25312	0.133776	1.8355	0.058733
CI5	0.64014	0.763073	0.03253	0.856887	1.83708	0.058477
EI1	1.84151	0.057763	2.62492	0.105631	1.25652	0.257287
EI2	1.77915	0.06869	0.52644	0.468348	1.13803	0.333007
EI5	0.81161	0.605608	1.82975	0.176577	1.03712	0.408352
DIF COUNTRY
	Cl		Country		Country-by-CI
Item	F-value	p-value	F-value	p-value	F-value	p-value
EX1	1.25464	0.258393	0.622	0.430562	0.71009	0.699988
EX3	2.13718	0.024561	0.00368	0.951622	1.64338	0.099154
EX4	0.8664	0.555098	0.00079	0.977727	0.99909	0.439156
MD1	2.97	0.001787	0.1135	0.736283	0.85586	0.564741
MD3	2.70558	0.004192	9.55708	0.002063	0.98491	0.450961
MD5	1.08039	0.374855	0.07142	0.789358	0.68609	0.721945
CI1	1.93588	0.044223	10.94425	0.000981	1.56901	0.120451
CI4	1.89439	0.049765	7.48833	0.006377	0.56943	0.822702
CI5	0.63918	0.763925	1.93956	0.164142	1.5005	0.143485
EI1	1.84787	0.056746	8.38706	0.003884	0.90043	0.524324
EI2	1.77934	0.068643	2.98396	0.084511	0.87361	0.548531
EI5	0.80699	0.609907	0.22972	0.631863	0.74742	0.665412

## Sheet: BAT12testlets
Appendix 3
Analysis of variance of residuals for test of DIF between age, gender and country as well as class interval
fit based on data from representative sample of working population in NL and FL, subsample 1 n=800.
Analysis name BAT12testlets containing 4 testlets. Bonferroni adjuested significance level: 0.000833
DIF AGE
	Cl		Age		Age-by-CI
Item	F-value	p-value	F-value	p-value	F-value	p-value
EX	1.06399	0.387345	0.21556	0.642588	0.95855	0.473313
MD	2.79138	0.003168	0.64181	0.423314	0.64699	0.75704
CI	1.38003	0.193009	10.62337	0.001182	0.98092	0.454307
EI	0.68048	0.727041	3.35858	0.067254	1.37174	0.196882
DIF GENDER
	Cl		Gender		Gender-by-CI
Item	F-value	p-value	F-value	p-value	F-value	p-value
EX	1.07946	0.375561	13.9238	0.000215	0.62359	0.777492
MD	2.94889	0.001907	23.98961	0.00000	2.65151	0.004985
CI	1.37246	0.196542	0.2707	0.603009	1.67645	0.090784
EI	0.67853	0.728812	1.04435	0.30716	1.39241	0.187352
DIF COUNTRY
	Cl		Country		Country-by-CI
Item	F-value	p-value	F-value	p-value	F-value	p-value
EX	1.07751	0.37703	0.41342	0.520449	1.97544	0.039459
MD	2.78985	0.0032	1.10579	0.293356	0.55092	0.837331
CI	1.38166	0.192263	11.62963	0.000697	0.96727	0.465855
EI	0.6762	0.73092	1.67659	0.195779	1.03938	0.406558

## Sheet: BAT19_2
Appendix 3
Analysis of variance of residuals for test of DIF between age, gender and country as well as class interval
fit based on data from representative sample of working population in NL and FL, subsample 2 n=800.
Analysis name BAT19 containing 19 items. Bonferroni adjuested significance level: 0.000175
DIF AGE
	Cl		Age		Age-by-CI
Item	F-value	p-value	F-value	p-value	F-value	p-value
EX1	1.9382	0.04388	0.06151	0.804187	1.82536	0.060388
EX2	2.12588	0.025367	0.41262	0.520852	1.51663	0.137702
EX3	2.47024	0.008839	3.59761	0.058256	1.6192	0.105631
EX4	1.36997	0.197657	6.61571	0.010299	0.60305	0.795038
EX5	0.81972	0.598078	1.42402	0.233118	1.96886	0.040178
EX6	2.66331	0.004807	0.00489	0.944337	0.98389	0.451795
EX7	1.2433	0.265	1.82399	0.17726	2.05138	0.03161
MD1	1.0235	0.419208	0.31852	0.572651	1.27669	0.245754
MD3	1.11492	0.349349	2.04862	0.152774	0.7214	0.689557
MD4	1.39902	0.184331	2.41093	0.120924	1.65985	0.094851
MD5	1.20515	0.288348	3.05191	0.081057	0.90183	0.523054
CI1	0.87288	0.54919	3.54952	0.059952	1.50976	0.140115
CI3	1.80952	0.063101	1.53406	0.215885	0.86842	0.55324
CI4	0.61885	0.781586	7.93659	0.004973	1.16729	0.312958
CI5	0.89901	0.525586	1.22831	0.268099	0.68939	0.718954
EI1	2.69406	0.004336	0.10782	0.74273	1.08482	0.371489
EI2	1.92832	0.045154	0.44698	0.503981	1.37377	0.195876
EI4	1.48738	0.14825	0.1673	0.682635	1.85237	0.05598
EI5	0.80881	0.60821	7.20121	0.007442	0.49271	0.879993
DIF GENDER
	Cl		Gender		Gender-by-CI
Item	F-value	p-value	F-value	p-value	F-value	p-value
EX1	1.91923	0.046342	1.08206	0.29858	0.88484	0.538344
EX2	2.12498	0.025422	0.34905	0.554814	1.48789	0.148057
EX3	2.466	0.008957	6.4907	0.011041	1.1523	0.323097
EX4	1.36253	0.201203	1.75245	0.185973	0.68685	0.72127
EX5	0.82527	0.592934	6.63428	0.010182	1.9641	0.040743
EX6	2.65114	0.004979	0.00132	0.970914	0.60211	0.795829
EX7	1.24546	0.263723	4.6651	0.031108	1.88318	0.051325
MD1	1.01221	0.428372	0.24124	0.623462	0.35866	0.954194
MD3	1.11278	0.350893	0.09668	0.755931	0.77791	0.637001
MD4	1.39517	0.186049	4.29492	0.038584	1.21791	0.280376
MD5	1.20469	0.288642	0.05917	0.807893	1.20249	0.290037
CI1	0.86557	0.555845	0.00043	0.983205	1.1962	0.294043
CI3	1.81431	0.062279	0.90558	0.341608	1.16015	0.317762
CI4	0.61228	0.787211	0.37498	0.540498	1.10789	0.354446
CI5	0.90368	0.521404	0.78881	0.374744	1.17248	0.309497
EI1	2.68897	0.00442	0.03129	0.8596	0.93523	0.493499
EI2	1.92489	0.045594	0.89998	0.343101	1.17376	0.308658
EI4	1.4769	0.152185	0.34769	0.555601	1.23648	0.269065
EI5	0.80896	0.608065	0.72375	0.395194	1.22884	0.273687
DIF COUNTRY
	Cl		Country		Country-by-CI
Item	F-value	p-value	F-value	p-value	F-value	p-value
EX1	1.95062	0.04235	1.73699	0.187917	2.18058	0.021537
EX2	2.11562	0.026155	3.54734	0.06004	0.76187	0.651962
EX3	2.44056	0.009709	1.611	0.204752	0.82238	0.595602
EX4	1.36025	0.202292	0.06058	0.805648	0.73511	0.676857
EX5	0.81173	0.605489	1.9632	0.161593	1.08343	0.372533
EX6	2.66155	0.004819	3.56931	0.059249	0.53259	0.851354
EX7	1.22307	0.277202	0.01306	0.909123	0.87086	0.551022
MD1	1.03349	0.411208	0.01489	0.902878	2.13031	0.025043
MD3	1.11076	0.352365	1.77879	0.182703	0.43922	0.913958
MD4	1.37446	0.195543	0.45596	0.499722	0.39228	0.939075
MD5	1.19511	0.294735	3.20918	0.073645	0.18519	0.995651
CI1	0.87099	0.550904	3.60927	0.057859	1.3204	0.222188
CI3	1.88224	0.051458	24.40196	0.000012	1.69175	0.087083
CI4	0.61598	0.784053	6.04072	0.014208	0.98458	0.451218
CI5	0.90438	0.52078	0.30535	0.580708	1.2908	0.237941
EI1	2.72698	0.003907	10.69258	0.00113	0.93245	0.495939
EI2	1.95538	0.041776	6.42737	0.011431	1.88912	0.050482
EI4	1.4914	0.146759	11.30169	0.000803	0.84361	0.57599
EI5	0.81208	0.605167	3.49476	0.061964	1.24474	0.264146

## Sheet: BAT15_2
Appendix 3
Analysis of variance of residuals for test of DIF between age, gender and country as well as class interval
fit based on data from representative sample of working population in NL and FL, subsample 2 n=800.
Analysis name BAT15 containing 15 items. Bonferroni adjuested significance level: 0.000222
DIF AGE
	Cl		Age		Age-by-CI
Item	F-value	p-value	F-value	p-value	F-value	p-value
EX1	2.22058	0.019096	0.00039	0.984141	1.80028	0.064757
EX2	1.75041	0.074299	0.15262	0.696179	1.58746	0.114798
EX3	1.92142	0.046061	2.86786	0.090789	2.49091	0.00829
EX4	1.2497	0.261243	5.41204	0.020253	1.257	0.256994
EX5	1.26103	0.254656	2.25657	0.133488	2.55047	0.006879
EX6	2.86643	0.002479	0.04731	0.827863	1.46221	0.15789
MD1	1.03438	0.410504	0.10076	0.751029	1.04439	0.402581
MD3	0.84706	0.572821	2.94448	0.086602	0.27484	0.981388
MD5	1.33961	0.212435	2.04447	0.153194	1.37685	0.194458
CI1	1.66769	0.092908	4.4562	0.035106	0.60797	0.790866
CI4	0.90947	0.516245	9.52714	0.002096	1.65414	0.096329
CI5	1.04718	0.400387	1.57789	0.209457	1.6187	0.105795
EI1	2.43023	0.010029	0.0047	0.945358	2.46092	0.00913
EI2	1.59254	0.113284	0.09816	0.754151	1.20374	0.289267
EI5	0.78492	0.630462	6.02023	0.014363	1.33523	0.214638
DIF GENDER
	Cl		Gender		Gender-by-CI
Item	F-value	p-value	F-value	p-value	F-value	p-value
EX1	2.20867	0.019798	0.35032	0.554118	1.31262	0.226269
EX2	1.74427	0.075546	0.96321	0.326708	1.20421	0.28896
EX3	1.89725	0.04935	4.56442	0.032964	1.23707	0.268733
EX4	1.23891	0.267631	0.96205	0.326996	1.02852	0.41519
EX5	1.23628	0.269199	4.83371	0.028218	0.60209	0.795841
EX6	2.84087	0.002701	0.1121	0.737883	0.71191	0.698315
MD1	1.02638	0.416898	0.02853	0.865958	0.41133	0.929428
MD3	0.84991	0.570192	0.0006	0.980222	0.88024	0.542506
MD5	1.3256	0.219526	0.02311	0.87922	0.72795	0.683497
CI1	1.67702	0.090613	0.10255	0.74889	1.55635	0.124417
CI4	0.89701	0.527383	0.8748	0.349939	1.4561	0.160307
CI5	1.04858	0.399292	1.53765	0.215376	1.73478	0.077535
EI1	2.38384	0.011585	0	1	0.8512	0.569001
EI2	1.57974	0.117128	1.47403	0.225112	0.38329	0.943354
EI5	0.77883	0.636137	1.28306	0.257697	1.2108	0.28482
DIF COUNTRY
	Cl		Country		Country-by-CI
Item	F-value	p-value	F-value	p-value	F-value	p-value
EX1	2.2327	0.018429	2.16644	0.141472	2.01655	0.035006
EX2	1.74997	0.074381	3.18123	0.074903	1.22964	0.273214
EX3	1.87849	0.052027	1.98582	0.159194	0.69654	0.712423
EX4	1.23309	0.27113	0.02359	0.877972	0.74262	0.669873
EX5	1.23558	0.269633	2.57697	0.108864	0.80576	0.61105
EX6	2.84831	0.002629	3.18369	0.074785	0.58679	0.808589
MD1	1.03642	0.408881	0.00297	0.956428	1.21917	0.279613
MD3	0.84735	0.57255	1.48693	0.223072	0.46532	0.898058
MD5	1.32702	0.218805	3.61246	0.057723	0.41775	0.926008
CI1	1.66568	0.093412	3.95158	0.047208	0.56403	0.827026
CI4	0.90294	0.522073	6.75004	0.009554	1.35489	0.204904
CI5	1.03736	0.408136	0.38754	0.533795	0.96633	0.466658
EI1	2.44187	0.009668	10.44947	0.001273	1.70444	0.084182
EI2	1.60525	0.10959	6.00625	0.014474	1.21068	0.2849
EI5	0.78593	0.629524	3.24677	0.071975	1.75104	0.074163

[truncated: 4 more sheets: BAT14_2, BAT13_2, BAT12_2, BAT12testlets_2]
